# Supplementary material for: Comparative Structural Study of Three Tetrahalophthalic Anhydrides: Recognition of X···O(anhydride) Halogen Bond and πh···O(anhydride) Interaction
Source: Molecules. 2021 May 23;26(11):3119. doi: 10.3390/molecules26113119 (PMC8197102; doi:10.3390/molecules26113119)
Supplement: Supplementary file 1 [file molecules-26-03119-s001.zip]

Archive with 1 entries (1 files):
- molecules-1181851-supplementary.pdf
